# Supplementary material for: Capillary Transport of Miniature Soft Ribbons
Source: Micromachines (Basel). 2019 Oct 11;10(10):684. doi: 10.3390/mi10100684 (PMC6843512; doi:10.3390/mi10100684)
Supplement: Supplementary file 1 [file micromachines-10-00684-s001.zip]

Archive with 1 entries (1 files):
- micromachines-609779-supplementary.mp4
